# Supplementary material for: Advances in Photodynamic Treatment of Precancerous and Cancerous Gynecological Diseases
Source: Cancers (Basel). 2025 Jul 22;17(15):2421. doi: 10.3390/cancers17152421 (PMC12346128; doi:10.3390/cancers17152421)
Supplement: Supplementary file 1 [file cancers-17-02421-s001.zip]

Archive with 1 entries (1 files):
- cancers-3697847-supplementary.xlsx
