# Supplementary material for: Advances in Photodynamic Treatment of Precancerous and Cancerous Gynecological Diseases
Source: Cancers (Basel). 2025 Jul 22;17(15):2421. doi: 10.3390/cancers17152421 (PMC12346128; doi:10.3390/cancers17152421)
Supplement: Supplementary file 1 [file cancers-17-02421-s001.zip › cancers-3697847-supplementary.xlsx]

## Sheet: Data
Reference	Year	Country	Localization	HPV	Numbers of patients	Photosensitizer	Concentration	Accumulation time, h	Wavelength, nm	Power density, mW/cm2	Energy density, J/cm2	Exposure time, min	Repetition rate	Number of courses	Diagnostics	HPV outcomes	Lesion outcomes
Wang, J. et al. (2010) Successful photodynamic therapy with topical 5-aminolevulinic acid for five cases of cervical intraepithelial neoplasia. Archives of gynecology and obstetrics. 282, 307-312.	2010	China	CIN II: 80% (4/5), CIN III: 20% (1/5)	HPV 16: 80% (4/5), HPV 59: 20% (1/5)	5	5-ALA	118 mg/g	3-4	635	100-150	100	20-28	Once every 1-2 weeks	2-4	Biopsy, Histology, Colposcopy, HPV DNA testing	80% (4/5) - negative, 20% (1/5) - positive	80% (4/5) - CR for 9 months after 3-4 courses, 20% (1/5) - PR for 6 months
Chen, M. et al. (2011) 5-aminolevulinic acid-mediated photodynamic therapy on cervical condylomata acuminata. Photomedicine and laser surgery. 29(5), 339-343. [77]	2011	China	CCA	HR-HPV	48	5-ALA	20%	3	630	100	100	Not	Once every 1 week	3	Biopsy, Histology, Electron microscopy, HPV immunohistochemistry stain	Not	95.8% (46/48) - CR after 3 courses
Wang, H. et al. (2012) Treatment of HPV infection‐associated cervical condylomata acuminata with 5‐aminolevulinic acid‐mediated photodynamic therapy. Photochemistry and photobiology. 88(3), 565-569. [78]	2012	China	CCA	HPV 16: 1.8% (1/56), HPV 18: 1.8% (1/56), HPV 6: 28.6% (16/56), HPV 11: 48.2% (27/56), HPV 16 & HPV 6: 5.4% (3/56), HPV 16 & HPV 11: 10.7% (6/56), HPV 18 & HPV 6: 3.6% (2/56), HPV18 & HPV 11: 1.8% (1/56)	56	5-ALA	10%	4	635	100	100	Not	Once every 2 weeks	1-4	Colposcopy, Histology, HPV genotyping	83.9% (47/56) - negative after 4 courses	98.2% (55/56) - CR after 4 couses
Soergel, P. et al. (2010) Effects of photodynamic therapy using topical applied hexylaminolevulinate and methylaminolevulinate upon the integrity of cervical epithelium. Lasers in surgery and medicine. 42(9), 784-790. [93]	2010	Germany	CIN I: 12% (3/25), CIN II: 36% (9/25), CIN III: 52% (13/25)	HR-HPV	25	HAL, MAL	HAL: 10 mM, HAL: 40 mM, MAL: 1.2 M	12	633	Not	100	17	Not	1-2	Biopsy, Histology, Immunohistology, Colposcopy	Not	Total: 64% (16/25): 36% (9/25) - CR after 6 months, 28% (7/25) - PR after 6 months
Fu, Y. et al. (2016) Topical photodynamic therapy with 5-aminolevulinic acid for cervical high-risk HPV infection. Photodiagnosis and photodynamic therapy. 13, 29-33. [79]	2016	China	CIN I	HR-HPV	Total: 76 [Treatment group - 39; Control group - 37]	5-ALA	10%	3	635	Not	100	Not	Once every 2 week	3	Hybrid Capture HPV DNA Assay, TCT, Colposcopy	Treatment group: 64.10% (25/39); Control group at 3 months: 4.32% (9/37); Treatment group: 76.92% (30/39) at 9 months; Control group: 32.40% (12/37) at 9 months	Treatment group: 81.81% (9/11) at 3 months; Control group: 12.50% (1/8) at 3 months; Treatment group: 90.90% (10/11) at 9 months; Control group: 25.00% (2/8) at 9 months; Treatment group: 83.3% (5/6) - CR at 9 months; Control group: 0% (0/5) - CR at 9 months
Liu, Z. et al. (2016) Comparison of the efficacy of ALA and high-frequency electric ion operating on cervical intraepithelial neoplasia grade I. Int. J. Clin. Exp. Med. 9, 16782-6. [80]	2016	China	CIN I	Treatment group: 90.9% (50/55); Control group: 87.27% (48/55)	Total: 110 [Treatment group - 55; Control group - 55]	5-ALA	20%	3	632.8	Not	100	40-50	Once every 7-10 days	4	Colposcopy, TCT, HPV-DNA	Treatment group, total: 92.73% (51/55) [81.81% (45/55) at 6 months and 10.91% (6/55) at 9 months]; Control group, total: 60.0% (33/55) [52.73% (29/55) at 6 months and 7.27% (4/55) at 9 months]	Treatment group, total: 98.18% (54/55) [92.72 (51/55) - cure, 5.45% (3/55) - improvement, 1.18% (1/55) - invalid]; Control group, total: 70.91% (39/55) - cure, 10.91% (6/55) - improvement, 29.09% (16/55) - invalid]
Olejek, A. et al. (2010). Efficacy of photodynamic therapy in vulvar lichen sclerosus treatment based on immunohistochemical analysis of CD34, CD44, myelin basic protein, and Ki67 antibodies. International Journal of Gynecologic Cancer. 20(5). [118]	2010	Poland	VLS	Not	100	5-ALA	5%	3	Halogen light	Not	Not	Not	Once every 2 weeks	10	Biopsy, Histology, Immunohistochemical staining	Not	61% (61/100) - PR
Soergel, P. et al. (2012) Photodynamic therapy of cervical intraepithelial neoplasia 1–3 and human papilloma virus (HPV) infection with methylaminolevulinate and hexaminolevulinate—A double‐blind, dose‐finding study. Lasers in surgery and medicine. 44(6), 468-474. [94]	2012	Germany	CIN I: 9% (8/92), CIN II: 25% (23/92), CIN III: 39% (36/92)	HR-HPV: 84% (65/77)	92	HAL, MAL	HAL: 10 mM, HAL: 40 mM, MAL: 1.2 M	3, 12	633	25-100	25-100	17	Once every 4 weeks	1-2	Biopsy, Histology, Colposcopy, Cytology, HPV DNA testing	14/21 (67%) complete response	Part 1, after 6 months: MAL 1.2 M, 3 h, 100 J/cm²: 50% (6/12); HAL 10.0 mM, 3 h, 100 J/cm²: 33% (4/12); HAL 40.0 mM, 3 h, 100 J/cm²: 46% (5/11); MAL/HAL, 3 h, 100 J/cm²: 43% (15/35); MAL 1.2 M, 12 h, 100 J/cm²: 18% (2/11); HAL 10.0 mM, 12 h, 100 J/cm²: 0% (0/11); HAL 40.0 mM, 12 h, 100 J/cm²: 20% (2/10); MAL/HAL, 12 h, 100 J/cm²: 13% (4/32); MAL 1.2 M, 3 + 12 h, 100 J/cm²: 35% (8/23); HAL 10.0 mM…
Hillemanns, P. et al. (2014) Efficacy and safety of hexaminolevulinate photodynamic therapy in patients with low‐grade cervical intraepithelial neoplasia. Lasers in surgery and medicine. 46(6), 456-461. [95]	2014	Germany	CIN I	HR-HPV: 43% (30/70)	Total: 70 [treatment group - 47, control group - 12, follow-up group - 11]	HAL	100 mg	5	633	Not	50	17	Once every 4 weeks	1-2	Colposcopy, Cytology, HPV testing	Treatment group: 73% (11/15) - negative; Control+follow up group: 50% (5/10)	Treatment group: 57% (27/47) - CR after 6 months; Control+follow up group: 25% (23/47)
Ran, R. et al. (2021) A prospective study of photodynamic therapy for cervical squamous intraepithelial lesion. Photodiagnosis and Photodynamic therapy. 34, 102185. [82]	2021	China	CIN I: 61.11% (33/54); CIN III: 18.52% (10/54); Simple HR-HPV: 20.37% (11/54)	HR-HPV	54	5-ALA	20%	3	635	Not	Cervix: 100; Cervical canal: 350	Not	Once every 1 week	6	Fluorescence quantitative PCR for HPV detection, Colposcopy, Colposcopy-guided Biopsy for CIN detection	CIN I: 63.64% (14/22) after 6 courses; CIN III: 50% (4/8) after 6 courses; Simple HR-HPV: 71.43% (5/7) after 6 courses	CIN I: 69.57% (16/23) at 10 weeks; CIN III: 75% (6/8) at 10 weeks; Simple HR-HPV: 80% (4/5) at 10 weeks
Inada, N. et al. (2014) Photodynamic therapy of cervical intraepithelial neoplasia. In Optical Methods for Tumor Treatment and Detection: Mechanisms and Techniques in Photodynamic Therapy XXIII. 8931, 97-103. [96]	2014	Brazil	CIN I, CIN II	Not	23	MAL	20%	CIN I : 1, CIN II: 3	630	CIN I: 80, CIN II: 120	CIN I:100, CIN II: 150	21	Single treatment protocol	1	Colposcopy, Papanicolaou smear, Biopsy, Fluorescence imaging	Not	100% (23/23) - CR
Hass, R. et al. (2017) Sensitization of immune cells following hexylaminolevulinate photodynamic therapy of cervical intraepithelial neoplasia. Photodiagnosis and photodynamic therapy. 17, 82-86. [90]	2017	Germany	CIN II	HR-HPV 16	Total: 2 [PDT group: 1; Placebo group: 1]	HAL	0.2%	Not	Not	Not	Not	Not	Not	2	Colposcopy, HPV testing, Cytology, Blood sampling	Not	Not
Hillemanns, P. et al. (2015) A randomized study of hexaminolevulinate photodynamic therapy in patients with cervical intraepithelial neoplasia 1/2. American journal of obstetrics and gynecology. 212(4), 465-e1. [97]	2015	Germany	CIN I: 118, CIN II: 89, Placebo: 55	HR-HPV 16, 18	262	HAL	0.2%, 1%, 5%	5	629	Not	100	276	Not	1-2	Biopsy, Papanicolaou test, HPV test	HAL 5%: 84% (16/19), HAL 1%: 48% (14/29), HAL 0.2%: 42% (8/19), Placebo: 38% (8/21)	HAL 5%: 95% (18/19), HAL 1%: 69% (20/29), HAL 0.2%: 63% (12/19), Placebo: 57% (12/21)
Istomin, Y. et al. (2010) Photodynamic therapy of cervical intraepithelial neoplasia grades II and III with Photolon®. Photodiagnosis and photodynamic therapy. 7(3), 144-151. [101]	2010	Belarus	CIN II: 24, CIN III: 88	HR-HPV: 78.6% (88/112)	112	Ce6	1.0–2.5 mg/kg	3-4	670	> 200	100	20	Single treatment protocol	1	Biopsy, Histology, Bacteriological and cytological examinations, Colposcopy, Lugol's iodine test, PCR analysis of HPV	53.4% (47/88)	92.8% (104/112) - CR; 2.7% (3/112) - PR
Alekseeva, P. et al. (2020) Combined spectral-and video-fluorescent diagnostics of cervical neoplasms for photodynamic therapy. Laser Physics Letters. 17(10), 105602. [102]	2020	Russia	CIN I: 2, CIN II: 2, CIN III: 5, CIS: 1	HPV 16, 18, 6, 11	10	Ce6	0.8-1.2 mg/kg	3	660	Cervix: 290, Cervical canal: 250	Cervix: 100-200, Cevical canal: 100-250	Not	Single treatment protocol	1	Video- and spectral-fluorescence diagnostics, Biopsy, PCR analysis of HPV	90% (9/10) - negative, 10% (1/10) - positive	90% (9/10) - CR, 10% (1/10) - PR
Ivanova, V. et al. (2020) Photodynamic therapy for preinvasive cervical cancer. Journal of Clinical Oncology. 38 (15), 6035-6035.[103]	2020	Russia	CIS	HR-HPV 16, 18, 31,33, 35, 45, 56: 82% (37/45)	Total: 45 [group 1, exocervix (type I-II) - 24; group 2, endocervix (type III) - 21]	Ce6	Not	Not	661	Not	Not	Not	Not	4-8	Colposcopy, Biopsy, Histology, Cytology, PCR analysis of HPV	Group 1: 2.8% - positive; Group 2: 3.2% - positive	Group 1: 84% - CR; Group 2: 88% - CR
Wu, A. et al. (2021) Effectiveness of photodynamic therapy in women of reproductive age with cervical high-grade squamous intraepithelial lesions (HSIL/CIN2). Photodiagnosis and photodynamic therapy. 36, 102517. [83]	2021	China	CIN II	HR-HPV 16, 18: 51.61% (16/31); Other 12 HR-HPV: 48.39% (15/31)	31	5-ALA	20%	4	635	Not	100	Not	Once every 1-2 weeks	3	Cytology, HPV genotyping, Colposcopy-directed biopsy	70.97% (22/31) - CR for 6 months; 62.96% (17/27) - CR for 12 months; 29.03% (9/31); 37.04% (10/27) - IR for 12 months	Disappearance: 77.78% (21/27); Regression: 14.81% (4/27); Persistence: 7.41% (2/27)
Ivanova, V. et al. (2022) Photodynamic therapy for early cervical cancer. Journal of Clinical Oncology. 40 (16), e17528-e17528 [104]	2022	Russia	CIS, MIC T1a1N0M	HR-HPV 16, 18, 31,33, 35, 45, 56: 82% (37/45)	Total: 74 [group 1, CIS, exocervix (type I-II) - 36; group 2, CIS, endocervix (type III) - 34; Group 3, MIC - 4]	Ce6	Not	Not	661	Not	Not	Not	Not	4-8	Colposcopy, Biopsy, Histology, Cytology, PCR analysis of HPV	5.1% - positive in 3 months; 0% - positive in 6 and 12 months	Group 1: 96% - CR; Group 2: 95% - CR,; Group 3: 0%
Gilyadova, A. et al. (2022) Phototheranostics of cervical neoplasms with chlorin e6 photosensitizer. Cancers. 14(1), 211. [106]	2022	Russia	CIN I: 8, CIN II: 10, CIN III: 18, CIS: 8, MSCC: 4, SCC: 4	HPV 16: 20, HPV 18: 16, HPV 6: 6, HPV 11: 4, HPV 35: 2, HPV 56: 4	52	Ce6	0.8-1.2 mg/kg	3	660	Cervix: 290, Cervical canal: 250	100-250	Not	Not	1-2	Video- and spectral-fluorescence diagnostics, Biopsy, Histology, Colposcopy, Cytology, PCR analysis of HPV	92.3% (48/52) - negative after 1 course; 100% (52/52) - negative after 2 courses	80.8% (42/52) - CR after 1 course; 100% (52/52) CR after 2 courses
Gilyadova, A. et al. (2022) Analysis of the results of severe intraepithelial squamous cell lesions and preinvasive cervical cancer phototheranostics in women of reproductive age. Biomedicines.10(10), 2521. [107]	2022	Russia	CIN III: 17, CIS: 28	HPV 16: 18, HPV 18: 14, HPV 33: 6, HPV 11: 2, HPV 35: 3, HPV 56: 2	45	Ce6	1 mg/kg	2	660	Cervix: 290, Cervical canal: 250	Cervix: 250-300, Cervical canal: 200	Not	Once every 6 weeks	1-2	Video- and spectral-fluorescence diagnostics, Biopsy, Histology, Colposcopy, Cytology, PCR analysis of HPV	100% (45/45) - negative	88.9% (40/45) - CR; 11.1% (5/45) - PR
Qu, Z. et al. (2022) Efficacy of photodynamic therapy with 5-aminolevulinic acid for the treatment of cervical high-grade squamous intraepithelial lesions with high-risk HPV infection: a retrospective study. Photodiagnosis and Photodynamic Therapy. 40, 103068. [84]	2022	China	CIN III	HR-HPV	96	5-ALA	20%	4	635	Not	100	20	Once every 1-2 weeks	6	Biopsy, Histology, Colposcopy, TCT, HPV typing	79.17% (76/96) - negative after 3 months	89.58% (86/96) - CR after 3 months
Afanasiev, M. et al. (2022) Photodynamic therapy for early-stage cervical cancer treatment. Photodiagnosis and Photodynamic Therapy. 37, 102620. [105]	2022	Russia	CIN II, CIN III, CIS	HPV 16, 18, 33, 52	28	Ce6	1.2 mg/kg	3	662	Not	400	Not	Not	1-3	Liquid-based cytology, HPV-testing, Colposcopy with acetic test and Schiller's test	82% (23/28) - negative in 3 months, 93% (26/28) - negative in 36 months	93%(26/28) - CR in 12 months
Gilyadova, A. et al. (2024) Comparative study of treatment efficacy in severe intraepithelial squamous cell lesions and preinvasive cervical cancer by conization and chlorin e6-mediated fluorescence-assisted systemic photodynamic therapy. Photodiagnosis and Photodynamic Therapy. 46, 104060. [108]	2024	Russia	CIN III, CIS	HPV 16: [PDT group: 40% (18/45); Conization group: 49% (24/49)]; HPV 18: [PDT group: 31.1% (14/45); Conization group: 20.5% (10/49)]	Total: 94 [PDT group: 45, Conization group: 49]	Ce6	1 mg/kg	2	660	Cervix: 300, Cervical canal: 200-250	Cervix: 350, Cervical canal: 250	Not	Once every 6 weeks	1-2	Video- and spectral-fluorescence diagnostics, Biopsy, Histology, Colposcopy, Cytology, PCR analysis of HPV	PDT group: 91.1% - negative after 1 course; Conization group: 69.4% - negative after 1 course	PDT group: 86.7% (39/45) - CR, 13.3% (6/45) - PR; Conization group: 67.3% (33/49) - CR, 32.7% (16/49) - PR
Godoy, H., et al. (2013) Photodynamic therapy effectively palliates gynecologic malignancies. Eur. J. Gynaec. Oncol. 392, 2936. [113]	2013	USA	Cervical, vaginal and anal lesions and other	Not	Total: 32 [Cervical, vaginal and anal lesions: 21; Other: 11]	Photofrin II	2 mg/kg	48	630	Not	Not	Not	Not	1-4	Biopsy, Histology	Not	Cervical, vaginal and anal lesions: 24% (5/21) - CR
Choi, M. et al. (2013) Photodynamic therapy for management of cervical intraepithelial neoplasia II and III in young patients and obstetric outcomes. Lasers in Surgery and Medicine. 45(9), 564-572. [114]	2013	Korea	CIN II: 4, CIN III: 22, CIS: 31, AIS: 2	HPV 16: 33, HPV 18: 3, HPV 31: 5, HPV 33: 1, HPV 58: 1, HPV 66: 1	Total: 59 [Group 1, PDT: 13; Group 2, PDT+LEEP/Cone: 15; Group 3, PDT within 3 months after LEEP/Cone due to positive margin: 25; Group 4, PDT due to recurrent CIN at least 12 months after LEEP/Cone: 6]	Photogem	2 mg/kg	48	630	150	150	3	Single treatment protocol	1	Pap smear, Colposcopy, HPV test, Punch biopsy	89.8% (44/49) - negative after 3 months, 87% (40/46) - negative after 12 months	98.1% (52/53) - CR
Osiecka, B. et al. (2012) Photodynamic therapy of vulvar lichen sclerosus et atrophicus in a woman with hypothyreosis–case report. Photodiagnosis and Photodynamic Therapy. 9(2), 186-188. [119]	2012	Poland	VLS	Not	1	5-ALA	Not	4	630	100	150	Not	Once in 4 weeks, 6 months, 6 weeks, 3-4 months	6	Not	Not	100% - PR after 6 courses
Lei, S. et al. (2016). Comparison of 5-aminolevulinic acid photodynamic therapy and clobetasol propionate in treatment of vulvar lichen sclerosus. Acta dermato-venereologica. 96(5). [117]	2016	China	VLS	Not	Total: 40 [PDT group: 20; Clobetasol propionate group: 20]	5-ALA	10%	3	633	100	100	Not	Once every 2 weeks	4	Photographs, Horizontal visual analogue scales, PpIX fluorescence imaging	Not	PDT group: 70% (14/20) - CR, 20% (4/20) - PR; Clobetasol propionate group: 35% (7/20) - CR, 30% (6/20) - PR
Olejek, A. et al. (2017) ALA—Photodynamic treatment in Lichen sclerosus—Clinical and immunological outcome focusing on the assesment of antinuclear antibodies. Photodiagnosis and Photodynamic Therapy. 18, 128-132. [120]	2017	Poland	VLS	Not	Total: 100 [Group 1: 40, Group 2: 60]	5-ALA	10%	3	Group 1: 630, Group 2: VIS+IRA 750, 580-1400	40-80	100	10-30	Once every 2 weeks	10	Peripheral blood sampling	Not	41% (41/100) - PR; 51% (51/100) - No symptoms; 8% (8/100) - Persistent or worsened symptoms
Maździarz, A. et al. (2017) Photodynamic therapy in the treatment of vulvar lichen sclerosus. Photodiagnosis Photodyn Ther. 19, 135–139. [121]	2017	Poland	VLS	Not	102	5-ALA	5%	3	590-760	204	120	10	Once every 1 week	10	Biopsy, Vulvoscopy	Not	87.25% (89/102) - CR or PR
Osiecka, B. et al. (2017) Photodynamic therapy with green light for the treatment of vulvar lichen sclerosus–Preliminary results. Photodiagnosis and Photodynamic Therapy.17, 185-187. [122]	2017	Poland	VLS	Not	11	5-ALA	20%	5	540	85	62.5	2	Once every 2 weeks	3	PDD	Not	Itching (VRS score): 81.8% ( 9/11) - lack, 9.1% (1/11) - weak, 9.1% (1/11) moderate, 0% (0/11) - severe after 2 months; 72.7% (8/11) - lack, 18.2% (2/11) - weak, 9.1% (1/11) - moderate, 0% (0/11) - severe after 4 months; 63.6% (7/11) - lack, 27.3% (3/11) - weak, 9.1% (1/11) - moderate, 0% (0/11) - severe after 6 months
Lan, T. et al. (2018) 5-Aminolevulinic acid photodynamic therapy in refractory vulvar lichen sclerosus et atrophicus: Series of ten cases. Photodiagnosis and photodynamic therapy. 21, 234-238. [123]	2018	China	VLS	Not	10	5-ALA	10%	3	635	100	100	20	Once every 2 weeks	3	Biopsy, Histology	Not	Itching: 90% (9/10) - CR; 10% (1/10) - PR
Maździarz, A. (2019) Successful pregnancy and delivery following selective use of photodynamic therapy in treatment of cervix and vulvar diseases. Photodiagnosis and Photodynamic Therapy. 28, 65-68. [81]	2019	Poland	SCC: 2, VLS: 2, genital warts: 1, VIN I: 1, CIN III: 2, CIN I : 2	HPV 16: 5, HPV 31: 1, HPV 42: 1	10	5-ALA	5%	3	590-760	204	120	10	Once every 1 week	10	Colposcopy, Vulvoscopy, Biopsy, Histology, HPV DNA testing	17% (1/6) - negative	90% (9/10) - CR; 10% (1/10) - PR
Hu, Y. et al. (2022) Topical 5-aminolevulinic acid photodynamic therapy for cervical high-grade squamous intraepithelial lesions. Photodiagnosis and Photodynamic Therapy. 39, 103037. [75]	2022	China	CIN II: 18; CIN III: 4	HR-HPV 16, 18, 31, 33, 45, 51, 52, 56, 58, 59, 66, 68, 82 [Single type: 59.09% (13/22); Two or more types: 40.91% (9/22)]	22	5-ALA	20%	4	635	Not	100	4	Once every 1 week	6	TCT, HPV DNA testing, HPV E6/E7 mRNA examination, Colposcopy, Biopsy, Immunohistochemistry detection	54.55% (12/22) - negative after 3 months; 86.36% (19/22) - negative - after 6 months	81.82% (18/22) - CR after 3 months; 90.91% (20/22) - CR after 6 months
Li, Z. et al. (2020) Evaluation of the efficacy of 5-aminolevulinic acid photodynamic therapy for the treatment of vulvar lichen sclerosus. Photodiagnosis and Photodynamic Therapy. 29, 101596. [124]	2020	China	VLS	Not	10	5-ALA	20%	3	635	80	80	30	Once every 1 week	4-9	Biopsy, Histology	Not	92.31% - CR
Cao, Y. et al. (2020) Treatment of Hyperkeratotic Vulvar Lichen Sclerosus with combination of holmium laser therapy and ALA-PDT: Case report. Photodiagnosis and Photodynamic Therapy. 31, 101762. [125]	2020	China	VLS	Not	1	5-ALA	10%	3	635	200	100	Not	Once every 1 week	3	Biopsy, Histology, PDD	Not	100% - CR after 3 courses
Zhang, F. et al. (2020) 5-ALA-photodynamic therapy in refractory vulvar lichen sclerosus et atrophicus. International Journal of Clinical and Experimental Pathology. 13(12), 3100. [126]	2020	China	VLS	Not	30	5-ALA	20%	3	635	60-90	60-90	20	Once every 2 week	3	Clinical diagnosis, Biopsy, Histology, HPV detection	Not	90% (27/30) - CR; 10% (3/30) - PR
Zhang, F. et al. (2021) Efficacy of 5-Aminolevulinic acid (ALA)-photodynamic therapy (PDT) in refractory vulvar lichen sclerosus: preliminary results. Medical Science Monitor: International Medical Journal of Experimental and Clinical Research. 27, e927406-1. [127]	2021	China	VLS	Not	30	5-ALA	20%	3	635	60-90	100-150	20	Once every 2 weeks	3	Biopsy, Histology	Not	90% (27/30) - CR; 10% (3/30) - PR
Liu, J. et al. (2021) Clinical and dermoscopic assessment of vulvar lichen sclerosus after 5-aminolevulinic acid photodynamic therapy: a prospective study. Photodiagnosis and Photodynamic Therapy. 33, 102109. [128]	2021	China	VLS	Not	24	5-ALA	20%	3	633	60	Not	30	Once every 2 weeks	6	Dermoscopy	Not	100% (24/24) - improvement
Zielińska, A. et al. (2021) Does HPV infection have impact on results of photodynamic treatment of vulvar lichen sclerosus?. Photodiagnosis and Photodynamic Therapy. 34, 102138. [129]	2021	Poland	VLS	HPV	73	5-ALA	5%	2	630	204	120	10	Once every 1 week	3	Vulvoscopic examination, PDD, Biopsy, Histology, HPV DNA testing	23% (17/73) - positive, 77% (56/73) - negative	75% (55/73) - CR
Bizoń, M., Maślińska, D., Sawicki, W. (2022) Influence of photodynamic therapy on lichen sclerosus with neoplastic background. Journal of Clinical Medicine. 11(4), 1100. [85]	2022	Poland	VLS, VIN, CIN, EIN	Not	Total: 182 [Group 1 (Patients with VIN, CIN, EIN): 44; Group 2 (Patients with family cancer history): 51; Group 3 (Control): 87]	5-ALA	2 mg/ml	2	630	204	Not	10	Once every 1 week	10	Vulvoscopy, questionnaire	Not	Vulvar changes: [Group 1: 21.9%; Group 2: 21.2%, Group 3: 21.8%]; Itching: [Group 1: 39.3%; Group 2: 35.5%, Group 3: 42.5%]
Wang, Y., Hao, J., Liu, J. (2023) High-frequency ultrasound assessment of vulvar lichen sclerosus treated with photodynamic therapy. Photodiagnosis and Photodynamic Therapy. 41, 103277. [130]	2023	China	VLS	Not	31	5-ALA	20%	3	633	60	Not	30	Once every 2 weeks	2	Clinical evaluation, HFUS, Biopsy, Histopathology	Not	Itching and burning pain: 30% (9/31) - CR after 2 courses
Qu, Z. et al. (2024) Clinical efficacy analysis of 5-aminolevulinic acid photodynamic therapy for vulvar lichen sclerosus. Photodiagnosis and Photodynamic Therapy. 46, 104035. [131]	2024	China	VLS	Not	42	5-ALA	20%	3-4	635	60-80	Not	30-40	Once every 10 days	3-6	Assessment of typical clinical symptoms and signs	Not	83.33% (35/42) - CR
Zheng, X. et al. (2024) 5-Aminolevulinic acid photodynamic therapy is a safe and effective treatment for female patients with intractable vulvar lichen sclerosus. Photodiagnosis and Photodynamic Therapy. 49, 104330. [132]	2024	China	VLS	Not	36	5-ALA	20%	3	635	83	100	30	Once every 1 week	6	Biopsy, Histology	Not	Itching: 66.76% (24/36) - CR, 27.78% (10/36) - PR; Pain: 44.4% (16/36) - CR, 25% (9/36) - PR
Zhang, S., Wang, Y., Wang, J., Liu, J. (2024) The efficacy of 5-aminolevulinic acid photodynamic therapy for pediatric vulvar lichen sclerosus. Photodiagnosis and Photodynamic Therapy. 45, 103986. [133]	2024	China	VLS	Not	7	5-ALA	20%	Not	633	60	108	30	Once every 2 weeks	3	Clinical evaluation, Biopsy, Histology	Not	Itching: 29% (2/7) - CR; Pain: 50% (3/6) - CR
Cao, Y. et al. (2024) Evaluation of the therapeutic effects of Photodynamic Therapy in vulvar lichen sclerosus and impact on patient quality of life and sexual funtion. Photodiagnosis and Photodynamic Therapy. 104226. [134]	2024	China	VLS	Not	Total: 65 [Group 1, early-stage: 44; Group 2, late-stage: 21]	5-ALA	20%	3	635	60-80	Not	30	Once every 1-2 weeks	3-6	DLQI, FSFI evaluation	Not	Group 1: 90.91% (40/44); Group 2: 76.19% (16/21)
Imbernón‐Moya, A. et al. (2016) Photodynamic therapy as a therapeutic alternative in vulvar lichen sclerosus: series of 8 cases. Photodermatology, Photoimmunology & Photomedicine. 32. [136]	2016	Spain	VLS	Not	8	MAL	160 mg/g	3	630	70	37	9 min 45 sec	Once every 6–12 months	1-3	VAS, DLQI, Biopsy, Histology	Not	Significant improvement in symptoms of the disease and quality of life in all patients

## Sheet: Abbreviations
Cervical Intraepithelial Neoplasia	CIN
Carcinoma in situ	CIS
Human Papillomavirus	HPV
High-Risk Human Papillomavirus	HR-HPV
5-Aminolevulinic Acid	5-ALA
Photodynamic Therapy	PDT
Complete Response	CR
Partial Response	PR
ThinPrep Cytology Test	TCT
Cervical Condylomata Acuminata	CCA
Deoxyribonucleic Acid	DNA
Hexaminolevulinate	HAL
Methylaminolaevulinate	MAL
Chlorin e6	Ce6
Polymerase Chain Reaction	PCR
Microinvasive Cancer	MIC
Microinvasive Squamous Cervical Cancer	MSCC
Squamous Cervical Cancer	SCC
Adenocarcinoma in situ	AIS
Vulvar Lichen Sclerosus	VLS
Infrared A light	IRA
Visible light	VIS
Photodynamic diagnostics	PDD
Vulvar Intraepithelial Neoplasia	VIN
Endometrial Intraepithelial Neoplasia	EIN
High-Frequency Ultrasound	HFUS
Dermatology Life Quality Index	DLQI
Female Sexual Function Index	FSFI
Visual Analogue Scale	VAS
